# Supplementary material for: Virtual Reality Hypnosis in the Electrophysiology Lab: When Human Treatments Are Better than Virtual Ones
Source: J Clin Med. 2022 Jul 5;11(13):3913. doi: 10.3390/jcm11133913 (PMC9267480; doi:10.3390/jcm11133913)
Supplement: Supplementary file 1 [file jcm-11-03913-s001.zip]

Archive with 1 entries (1 files):
- jcm-1739370-supplementary.pdf
